# Supplementary material for: Lifespan Increase of Podospora anserina by Oleic Acid Is Linked to Alterations in Energy Metabolism, Membrane Trafficking and Autophagy
Source: Cells. 2022 Feb 2;11(3):519. doi: 10.3390/cells11030519 (PMC8834509; doi:10.3390/cells11030519)
Supplement: Supplementary file 1 [file cells-11-00519-s001.zip]

Archive with 1 entries (1 files):
- cells-1581461-supplementary.pdf
